# Supplementary material for: Radiation-Induced Senescence Reprograms Secretory and Metabolic Pathways in Colon Cancer HCT-116 Cells
Source: Int J Mol Sci. 2021 May 3;22(9):4835. doi: 10.3390/ijms22094835 (PMC8124941; doi:10.3390/ijms22094835)
Supplement: Supplementary file 1 [file ijms-22-04835-s001.zip]

Archive with 1 entries (1 files):
- ijms-1203632-supplementary.pdf
